# Supplementary material for: Gamified eco-points and cost salience—when rewards “do” and “do not” align in anti-food-waste apps
Source: Front Psychol. 2026 Apr 2;17:1686879. doi: 10.3389/fpsyg.2026.1686879 (PMC13108334; doi:10.3389/fpsyg.2026.1686879)
Supplement: Supplementary file 1 [file Table_1.XLSX]

## Sheet: Pre-test
Gender	Age	Region of Residence	Education Level	Occupation	Have you heard of sustainable food?	Where did you learn about sustainable food platforms?	Have you ever used sustainable food platforms to buy products?	Reasons for not using sustainable food platforms?	Awareness 1	Awareness 2	Awareness 3	Awareness 4	Awareness 5	Awareness 6	Platform 1	Platform 2	Platform 3	Platform 4	Platform 5	Platform 6	Platform 7	Platform 8	Platform 9	Platform 10	Platform 11	Platform 12	Platform 13
1	6	2	5	2	1	3	1	5	3	1	2	2	1	1	1	1	1	1	1	2	1	2	2	2	1	1	1
2	2	3	5	1	1	3	1	5	3	1	2	3	3	1	2	2	3	2	3	3	2	3	2	3	1	1	1
1	2	2	4	5	2	4	1	6	5	3	3	3	3	1	3	2	2	2	2	3	3	3	4	3	2	3	2
1	2	2	3	5	2	4	1	6	3	3	3	3	3	3	3	3	2	3	3	3	3	3	3	3	3	3	3
2	2	2	5	1	1	4	1	5	4	1	2	3	2	1	3	3	2	1	2	2	1	3	3	5	1	2	1
2	2	2	4	3	2	4	1	6	4	2	2	4	1	1	3	3	3	2	3	2	2	2	3	3	3	3	3
2	2	2	4	3	2	4	1	6	4	3	3	3	1	1	2	2	2	2	2	3	2	2	3	4	3	3	2
2	2	2	4	3	2	4	1	6	3	1	1	1	1	1	1	1	1	1	1	1	1	1	1	1	1	1	1
2	2	2	4	12	2	4	1	6	5	3	3	3	3	3	3	3	3	3	3	3	3	3	3	3	3	3	3
2	2	2	4	5	2	4	1	6	2	1	1	3	1	2	2	1	1	1	1	1	2	2	2	3	1	1	2
1	2	1	5	9	1	3	5	1	3	1	2	1	1	1	2	2	2	2	3	3	1	2	2	3	2	1	1
1	2	2	4	1	1	1	2	4	1	1	1	1	1	1	2	3	2	2	2	1	2	2	3	3	2	2	2
1	2	1	4	1	2	4	1	5	4	2	2	2	3	2	3	3	3	3	2	4	4	3	3	4	2	2	2
2	5	1	4	5	1	3	1	5	3	1	1	2	1	1	1	1	1	1	2	2	1	2	2	3	3	2	1
2	1	3	4	1	2	4	1	6	4	2	2	3	1	1	1	1	1	1	1	1	1	1	1	1	1	1	2
1	2	3	4	1	1	3	1	5	3	2	3	4	1	2	3	4	3	2	3	3	2	3	3	3	2	2	2
2	2	3	4	1	1	3	1	5	3	1	4	1	1	1	2	1	1	2	2	2	1	1	3	5	1	1	1
2	6	2	5	11	1	4	1	6	2	1	1	1	1	1	2	2	2	2	2	2	2	2	2	3	1	1	2
2	2	2	4	12	2	4	1	6	5	3	3	3	2	3	2	3	3	3	2	3	2	2	2	2	3	2	2
2	3	2	4	12	1	3	1	5	3	2	2	3	2	2	2	3	3	3	2	3	2	2	3	3	3	2	2
2	3	2	5	1	1	2	1	5	2	1	1	3	2	3	2	2	2	2	2	2	3	3	3	4	3	2	3
1	2	2	4	1	2	5	1	6	3	3	3	3	3	3	2	1	2	2	2	2	3	3	3	4	1	2	2
2	2	2	5	1	1	3	2	6	4	2	2	3	2	2	2	2	3	2	3	2	3	2	3	3	1	2	2
1	2	2	4	1	2	2	1	6	3	1	1	3	1	1	1	1	1	1	1	1	1	2	2	3	1	1	1
1	2	3	5	1	1	2	1	5	4	2	1	4	2	1	2	1	3	2	2	2	4	2	3	4	2	2	1
2	3	3	5	2	1	3	1	5	2	1	1	1	1	1	1	3	2	3	2	1	1	1	1	1	1	2	1
2	2	3	4	12	2	4	1	6	5	2	2	4	2	2	3	2	2	2	3	2	2	3	2	3	2	2	1
2	2	2	4	3	2	4	1	6	5	3	3	3	1	2	3	2	3	3	2	3	3	3	3	3	2	2	3
2	2	2	5	1	1	1	1	3	2	1	2	2	2	1	1	3	2	1	2	3	2	2	2	3	1	2	1
2	2	2	4	5	1	3	1	1	3	2	2	2	2	2	1	1	1	1	1	1	1	2	1	2	1	1	1
1	3	2	4	5	2	4	1	6	3	1	1	2	2	2	2	2	2	2	2	2	2	2	2	2	1	1	1
2	2	3	4	12	1	1	1	3	2	1	1	1	1	1	2	1	1	1	1	1	1	1	1	1	1	1	1

## Sheet: Formal questionnaire
Gender	Age	Region of Residence	Education Level	Occupation	Have you heard of sustainable food?	Where did you learn about sustainable food platforms?	Have you ever used sustainable food platforms to buy products?	Reasons for not using sustainable food platforms?	Awareness 1	Awareness 2	Awareness 3	Awareness 4	Awareness 5	Awareness 6	Awareness 7	Awareness 8	Awareness 9	Awareness 10	Awareness 11	Awareness 12	Awareness 13	Awareness 14	Awareness 15	Platform 1	Platform 2	Platform 3	Platform 4	Platform 5	Platform 6	Platform 7	Platform 8	Platform 9	Platform 10	Platform 11	Platform 12	Platform 13	Platform 14	Platform 15	Aspects of Cognition	Aspects of Platform Demand
2	1	3	2	1	2	4	1	6	1	1	4	4	2	3	4	4	4	4	4	4	4	4	4	4	4	3	4	3	3	4	4	4	3	4	4	4	5	4	3.4	3.8
1	1	1	3	1	2	4	1	4	2	1	4	4	3	5	4	4	4	4	4	4	4	4	3	3	3	3	3	3	5	4	3	2	2	4	4	4	4	4	3.6	3.4
1	1	2	3	1	2	4	1	5	1	1	3	3	1	4	2	5	3	3	4	4	4	4	1	3	4	4	4	4	3	3	1	3	3	3	4	3	4	4	2.86667	3.33333
1	1	2	3	1	2	4	1	5	3	3	3	3	3	3	3	3	3	3	3	3	3	3	5	3	3	3	3	3	3	5	5	5	5	3	3	3	3	1	3.13333	3.4
1	1	1	3	1	2	4	1	6	1	3	3	3	1	3	4	4	3	3	3	3	3	3	4	4	4	3	4	4	3	4	3	3	2	4	3	4	4	4	2.93333	3.53333
1	1	3	3	1	1	3	1	4	3	3	5	5	3	4	4	5	5	5	5	5	5	5	5	4	5	5	5	5	5	5	5	5	5	5	5	4	5	5	4.46667	4.86667
1	1	1	3	1	1	1	3	1	5	5	5	5	5	5	5	5	5	5	5	5	5	5	5	5	5	5	5	5	5	5	5	5	5	5	5	5	5	5	5	5
2	1	1	3	1	2	4	1	6	2	2	4	4	3	5	5	5	5	4	4	4	4	5	5	4	4	4	5	5	3	4	4	2	2	4	4	4	5	5	4.06667	3.93333
2	1	1	3	1	2	4	1	6	3	3	3	3	3	4	3	3	3	3	3	3	3	3	3	3	3	3	3	3	3	3	3	3	3	3	3	3	3	3	3.06667	3
2	1	3	3	1	2	4	1	5	2	4	4	4	4	5	5	5	4	3	4	3	4	5	4	5	5	5	5	4	4	3	4	3	3	5	5	4	5	4	4	4.26667
2	1	1	3	1	1	5	1	4	3	2	4	3	3	3	4	4	4	4	3	4	4	4	3	4	4	3	3	4	4	4	3	3	2	4	3	4	4	4	3.46667	3.53333
2	1	3	3	1	2	4	1	6	2	2	4	4	4	5	4	5	3	3	3	3	4	3	4	4	4	5	5	3	3	4	4	4	3	5	3	4	5	4	3.53333	4
2	1	1	3	1	2	4	1	6	2	2	4	3	3	4	5	5	5	5	5	5	5	5	5	4	4	4	4	4	4	4	4	4	4	4	4	4	4	4	4.2	4
1	2	2	4	1	2	4	1	6	3	3	4	4	3	5	5	5	4	5	4	5	5	5	4	4	4	5	5	5	5	5	4	4	4	5	5	5	5	5	4.26667	4.66667
1	1	1	4	1	1	1	1	6	3	3	5	5	4	4	5	5	5	5	5	5	5	5	5	5	5	5	5	5	5	5	5	4	3	5	5	5	5	5	4.6	4.8
1	1	1	4	1	2	4	1	5	3	1	3	3	3	3	3	3	3	3	3	3	3	3	4	4	4	4	4	4	3	3	3	3	3	3	3	3	3	3	2.93333	3.33333
1	2	1	4	1	1	3	3	3	4	4	4	4	4	4	4	4	4	4	3	4	4	4	4	4	4	4	4	4	4	4	4	4	4	4	4	4	4	4	3.93333	4
1	2	1	4	1	1	3	3	3	4	4	4	4	4	4	4	4	4	4	3	4	4	4	4	4	4	4	4	4	4	4	4	4	4	4	4	4	4	4	3.93333	4
1	2	1	4	1	1	3	1	5	3	3	4	4	3	4	4	4	4	4	4	4	4	4	4	4	4	4	4	4	4	4	4	4	3	3	4	3	4	4	3.8	3.8
1	2	1	4	1	2	4	1	5	1	2	3	3	1	4	4	5	3	4	3	3	5	3	4	4	3	3	4	3	3	4	4	4	4	5	5	5	5	4	3.2	4
1	1	2	4	1	2	4	1	6	3	3	3	3	3	3	3	3	3	3	3	3	3	3	3	3	3	3	3	3	3	3	3	3	3	3	3	3	3	3	3	3
1	1	3	4	1	2	4	1	6	2	2	4	4	3	3	5	5	4	4	4	4	4	3	3	3	3	3	3	3	3	3	2	2	2	4	4	4	4	4	3.6	3.13333
1	2	1	4	1	1	3	2	5	3	3	4	4	4	4	4	4	4	4	4	4	4	4	3	4	4	4	4	4	4	4	4	3	3	4	4	4	4	4	3.8	3.86667
1	2	1	4	1	2	3	1	5	4	2	5	5	2	5	5	5	5	5	5	5	5	5	5	5	5	5	5	5	5	5	5	3	2	5	5	5	5	5	4.53333	4.66667
1	2	1	4	1	1	3	1	6	2	2	4	4	3	2	4	5	4	4	5	3	4	4	4	5	4	4	4	4	4	4	4	4	5	3	5	4	3	4	3.6	4.06667
1	1	1	4	1	2	4	1	6	2	2	2	4	4	3	5	5	4	4	4	4	4	4	3	3	4	3	3	3	4	4	4	3	2	4	3	4	4	5	3.6	3.53333
1	2	1	4	1	2	4	1	5	2	1	4	3	3	3	3	4	4	4	4	4	4	4	4	3	3	3	3	3	3	4	4	4	4	4	4	4	4	4	3.4	3.6
1	2	1	4	1	1	3	1	5	3	2	4	4	3	5	4	4	4	4	4	5	4	3	4	4	3	4	3	3	4	4	4	3	3	4	3	4	4	4	3.8	3.6
1	2	1	4	1	2	4	1	6	1	2	4	4	5	4	5	4	3	4	5	5	3	4	5	4	5	4	5	4	4	5	4	4	5	4	3	4	5	4	3.86667	4.26667
2	1	2	4	1	1	5	1	5	3	2	4	4	3	5	4	4	4	4	5	4	4	4	3	3	3	3	3	3	3	3	2	3	3	4	4	5	5	4	3.8	3.4
2	2	2	4	1	2	4	1	6	3	4	5	5	5	4	5	5	5	3	4	5	5	5	4	3	4	3	3	3	4	4	4	4	4	5	5	5	5	1	4.46667	3.8
2	1	2	4	1	2	4	1	2	3	2	5	4	3	5	5	5	3	5	5	5	5	5	4	4	5	5	5	4	4	5	5	5	3	5	5	5	5	5	4.26667	4.66667
2	2	3	4	1	2	4	1	6	2	2	4	3	4	4	5	5	4	4	4	4	4	3	4	4	3	4	2	2	3	2	3	3	3	4	4	4	4	4	3.73333	3.26667
2	2	1	4	1	2	4	1	5	3	3	4	4	3	4	4	4	4	4	4	3	3	3	4	4	4	4	4	4	4	4	4	4	3	4	4	4	5	4	3.6	4
2	2	2	4	1	1	3	2	4	3	3	4	4	3	4	4	4	4	4	4	4	4	4	4	4	4	4	4	4	4	4	4	4	3	4	5	4	5	4	3.8	4.06667
2	2	2	4	1	1	2	1	5	4	3	4	4	4	4	5	5	4	4	4	4	4	4	4	4	4	4	4	4	4	4	4	4	4	5	4	4	5	4	4.06667	4.13333
2	2	1	4	1	1	3	1	5	3	2	4	4	3	5	4	4	5	5	3	4	4	5	4	4	4	4	4	4	4	4	4	4	3	5	4	5	5	5	3.93333	4.2
2	1	1	4	1	2	4	1	5	2	2	3	4	1	4	5	4	4	4	4	4	4	4	4	4	4	4	4	4	4	3	3	3	2	2	4	4	4	4	3.53333	3.53333
2	1	1	4	1	1	3	1	6	4	4	4	4	4	4	5	5	5	5	4	4	4	5	5	5	5	5	5	5	5	5	5	5	4	5	5	5	5	5	4.4	4.93333
2	1	3	4	1	1	3	1	5	2	3	4	4	3	4	5	4	3	4	4	4	4	4	5	5	4	3	3	3	4	4	4	3	3	4	4	5	5	5	3.8	3.93333
2	2	1	4	1	2	4	1	6	2	2	3	3	2	5	5	4	3	4	4	4	4	4	4	4	4	4	4	4	4	4	4	4	3	4	4	4	5	4	3.53333	4
2	1	1	4	1	2	4	1	3	1	1	4	4	3	5	4	4	4	4	3	3	4	4	4	4	4	5	5	5	5	4	4	4	3	4	4	4	4	5	3.46667	4.26667
2	2	1	4	1	2	4	1	6	2	2	4	4	3	3	4	4	4	4	4	4	4	4	4	4	4	4	4	4	4	4	4	4	4	4	4	4	4	4	3.6	4
2	1	3	4	1	2	4	1	6	2	1	4	3	3	3	3	3	3	3	3	3	3	3	3	3	3	3	3	3	3	3	3	3	3	3	3	3	3	3	2.86667	3
2	2	3	4	1	2	4	1	5	2	3	4	4	3	4	4	4	4	4	4	4	4	4	4	3	4	3	5	3	4	3	4	4	3	4	4	5	5	4	3.73333	3.86667
2	2	2	4	1	1	3	1	5	3	2	4	4	3	4	4	4	4	4	4	4	5	5	4	5	4	5	5	4	4	5	4	4	4	5	5	5	5	5	3.86667	4.6
2	2	3	4	1	2	4	1	6	1	3	4	4	4	3	5	5	5	4	4	4	4	4	5	5	5	5	5	5	5	5	5	5	3	4	5	5	5	4	3.93333	4.73333
2	1	3	4	1	1	5	1	6	3	3	3	3	3	3	3	3	3	3	3	3	3	3	3	3	3	3	3	3	3	3	3	3	3	3	3	3	3	3	3	3
2	1	1	4	1	1	3	1	5	3	2	4	4	2	5	5	5	4	4	3	4	4	3	4	2	4	2	3	2	4	4	3	3	2	4	4	4	4	5	3.73333	3.33333
2	1	2	4	1	1	3	1	5	2	2	4	4	3	4	4	4	4	4	4	4	4	4	4	4	4	4	4	4	4	4	4	4	4	4	5	5	5	5	3.66667	4.26667
2	2	1	4	1	1	1	1	4	3	3	5	5	5	4	5	5	5	5	3	4	4	5	5	4	4	4	4	5	5	4	4	3	4	5	4	5	5	4	4.4	4.26667
2	1	1	4	1	2	4	1	1	2	2	3	4	3	4	3	3	3	4	4	5	4	4	4	4	4	4	4	3	3	4	4	4	3	4	4	4	4	3	3.46667	3.73333
2	2	1	4	1	1	3	1	4	2	1	5	5	2	5	4	4	3	5	4	5	4	5	5	3	4	4	5	4	3	4	5	4	2	4	5	5	5	5	3.93333	4.13333
2	1	1	4	1	2	4	1	6	1	1	4	4	2	4	4	4	4	4	4	4	4	4	4	3	3	4	4	4	4	4	4	4	4	4	4	4	4	4	3.46667	3.86667
2	1	1	4	1	1	3	1	5	3	3	4	3	2	5	5	5	4	5	4	4	5	4	5	5	5	4	4	4	4	5	4	3	3	4	5	5	5	4	4.06667	4.26667
2	2	1	4	1	2	4	1	6	1	3	3	3	1	3	4	4	3	3	3	3	3	3	3	2	2	2	2	3	3	2	3	3	2	4	4	4	4	4	2.86667	2.93333
2	2	1	4	1	2	4	1	6	2	3	3	3	3	5	5	3	3	3	3	3	3	3	5	5	4	4	4	3	4	5	4	4	4	4	4	4	4	4	3.33333	4.06667
2	1	2	4	1	2	4	1	6	2	3	4	4	3	3	5	5	5	5	5	5	5	5	5	5	5	5	5	3	3	4	4	4	3	3	4	5	5	5	4.26667	4.2
2	1	2	4	1	1	2	1	5	3	2	4	2	1	5	5	5	4	4	4	4	4	4	4	4	3	4	3	4	4	4	4	4	3	4	4	3	4	4	3.66667	3.73333
2	2	2	4	1	1	1	2	4	4	5	5	5	5	5	5	5	5	5	5	5	5	5	5	5	5	5	5	5	5	5	5	5	5	5	5	5	5	5	4.93333	5
2	1	1	4	1	2	4	1	5	2	2	4	4	3	4	4	4	4	4	4	4	4	4	4	3	4	3	4	4	4	4	4	3	3	3	3	4	4	3	3.66667	3.53333
2	1	1	4	1	2	4	1	5	1	1	3	4	1	5	5	5	5	5	4	5	5	5	5	4	4	4	4	4	4	4	5	3	3	5	5	5	5	5	3.93333	4.26667
2	2	3	4	1	1	3	2	4	3	3	3	3	3	3	3	3	3	4	3	3	3	3	3	3	4	4	4	4	4	4	3	4	3	3	4	3	3	4	3.06667	3.6
2	1	1	4	1	2	4	1	5	1	2	3	3	2	5	5	5	5	4	3	2	5	5	5	5	5	5	5	5	2	3	4	4	2	3	5	5	5	4	3.66667	4.13333
2	2	2	4	1	2	4	1	6	1	1	4	4	2	5	5	5	4	4	3	4	5	4	5	4	3	4	4	3	3	4	5	5	4	5	5	4	5	4	3.73333	4.13333
2	1	2	4	1	1	2	1	5	3	3	4	4	3	5	5	4	4	4	4	5	5	5	4	4	4	4	3	4	3	4	4	4	3	4	4	4	4	4	4.13333	3.8
2	2	3	4	1	2	4	1	6	2	3	4	4	2	2	3	4	4	3	3	4	4	4	3	3	3	3	3	3	3	4	3	4	3	3	4	4	4	4	3.26667	3.4
2	1	3	4	1	1	4	1	5	1	2	4	4	3	4	4	4	4	4	3	4	4	4	3	4	3	4	3	3	4	4	3	4	3	4	4	4	4	4	3.46667	3.66667
2	1	1	4	1	2	4	1	6	1	2	3	3	4	4	4	4	4	4	3	4	4	4	4	4	4	4	4	4	3	4	3	3	3	4	4	3	4	3	3.46667	3.6
2	2	3	4	1	2	4	1	5	2	2	3	3	3	4	4	5	4	4	4	3	4	3	4	3	4	4	4	4	3	3	3	3	3	4	4	4	4	4	3.46667	3.6
2	1	1	4	1	2	4	1	5	3	2	4	4	3	4	4	3	3	3	3	3	4	3	3	3	3	3	3	3	3	3	4	3	3	3	3	3	3	3	3.26667	3.06667
2	2	1	4	1	2	4	1	6	1	3	4	4	2	4	4	4	4	4	3	2	4	3	3	4	4	4	4	3	2	3	4	3	4	4	4	5	5	4	3.26667	3.8
2	2	1	4	1	2	4	1	6	2	2	3	3	3	3	3	3	3	3	3	3	3	3	3	4	4	4	4	4	4	4	4	4	4	4	4	4	4	4	2.86667	4
2	2	2	4	1	2	4	1	6	1	2	3	3	2	4	4	4	4	4	3	4	4	4	4	4	4	4	4	4	4	4	3	3	3	3	3	3	4	3	3.33333	3.53333
2	2	1	4	1	2	4	1	6	2	2	4	4	3	5	4	4	3	4	2	4	5	5	4	2	4	4	4	3	4	4	4	2	3	3	4	4	4	3	3.66667	3.46667
1	2	2	5	1	2	4	1	6	3	3	4	4	4	5	4	4	3	4	4	4	5	5	4	3	3	4	3	3	2	3	2	2	3	4	5	5	4	5	4	3.4
1	2	2	5	1	1	3	2	5	3	2	4	3	2	4	4	5	5	4	4	4	5	3	5	4	5	5	5	4	4	4	3	4	4	4	5	5	4	5	3.8	4.33333
1	2	3	5	1	2	4	1	5	2	2	2	2	2	4	4	4	4	3	4	4	4	4	5	5	5	5	5	5	5	5	5	4	1	4	4	4	4	4	3.33333	4.33333
1	2	1	5	1	1	3	1	5	2	2	5	5	5	5	5	5	5	5	5	5	5	4	5	5	5	5	5	5	5	4	5	5	5	4	5	5	5	5	4.53333	4.86667
1	2	2	5	1	2	4	1	1	3	3	3	3	3	3	3	3	3	3	3	3	3	3	3	4	4	4	4	4	4	4	4	4	3	4	4	4	4	4	3	3.93333
1	2	2	5	1	2	4	1	6	1	2	3	3	2	4	3	2	3	4	4	4	5	5	4	4	3	4	2	3	3	3	4	4	3	4	3	3	5	3	3.26667	3.4
1	2	3	5	1	1	3	2	5	3	4	4	4	4	4	4	4	4	4	4	4	4	4	3	4	4	4	4	4	4	4	4	4	3	3	5	4	4	5	3.86667	4
1	2	1	5	1	1	3	1	2	4	2	5	5	4	5	4	5	5	5	5	5	5	5	4	4	4	5	4	4	4	4	4	3	3	4	4	4	5	4	4.53333	4
1	2	2	5	1	1	1	1	5	4	3	3	4	3	4	4	4	4	4	4	4	4	4	4	4	4	4	4	4	4	4	4	4	4	4	4	4	4	4	3.8	4
1	2	2	5	1	1	3	5	6	5	4	5	5	4	5	4	5	4	4	5	4	5	5	5	4	4	5	5	5	3	4	4	4	3	5	5	5	5	4	4.6	4.33333
1	2	2	5	1	1	1	2	1	4	3	5	5	3	4	5	5	5	4	3	5	4	4	4	5	4	4	5	4	4	5	5	5	2	4	4	5	5	4	4.2	4.33333
1	2	3	5	1	2	4	1	5	1	1	4	4	4	5	4	4	4	4	4	5	4	4	3	4	4	4	4	4	3	5	5	4	4	4	4	5	4	4	3.66667	4.13333
1	2	2	5	1	1	1	3	6	4	5	5	4	5	4	5	3	5	4	3	4	4	3	4	4	5	3	4	5	3	4	4	3	2	4	5	4	4	5	4.13333	3.93333
1	2	1	5	1	2	4	1	6	1	1	3	3	2	4	4	4	4	4	4	4	4	3	4	5	4	4	4	3	4	4	4	4	4	3	4	4	4	4	3.26667	3.93333
1	2	2	5	1	2	4	1	6	1	1	3	3	3	3	3	3	3	4	4	4	4	4	4	4	3	4	3	3	4	4	4	4	3	4	3	4	3	4	3.13333	3.6
1	2	3	5	1	1	1	2	4	4	3	4	3	4	5	4	5	4	5	3	4	4	3	4	4	5	3	4	4	3	4	4	4	3	5	5	5	5	4	3.93333	4.13333
1	2	2	5	1	1	1	1	4	4	3	4	4	3	5	5	5	4	5	5	5	5	5	5	5	5	5	4	3	4	5	4	4	3	5	5	5	5	4	4.46667	4.4
2	2	2	5	1	1	3	1	5	4	3	5	5	3	5	5	5	4	5	5	5	5	5	5	4	4	5	4	5	4	5	4	4	3	5	5	5	5	5	4.6	4.46667
2	2	3	5	1	2	4	1	6	1	2	4	5	4	5	5	5	5	4	4	5	5	5	5	4	4	4	5	5	4	5	4	5	5	5	4	4	5	4	4.26667	4.46667
2	2	3	5	1	1	5	1	5	3	2	4	4	3	5	4	5	4	4	3	4	5	4	4	4	4	4	3	2	3	4	4	4	3	5	4	4	5	5	3.86667	3.86667
2	2	3	5	1	1	3	1	4	3	3	4	4	4	5	4	4	5	3	4	4	4	4	5	5	4	4	4	4	4	5	5	5	3	5	4	4	5	5	4	4.4
2	2	2	5	1	1	2	5	1	4	5	4	5	5	5	5	5	5	5	4	5	5	5	5	5	5	5	5	5	5	5	5	5	5	5	5	5	5	5	4.8	5
2	2	3	5	1	1	5	1	5	3	1	4	4	1	4	5	4	4	3	3	4	4	2	4	4	4	2	4	4	3	2	1	4	2	5	4	4	4	4	3.33333	3.4
2	2	2	5	1	2	4	1	6	2	3	4	3	2	4	4	3	3	4	3	4	4	4	3	3	4	4	4	4	3	3	3	3	2	4	4	3	4	4	3.33333	3.46667
2	2	1	5	1	1	5	1	5	3	2	4	4	3	5	4	4	4	4	4	3	4	4	4	3	3	3	3	3	3	4	3	3	3	4	4	4	4	4	3.73333	3.4
2	2	2	5	1	1	1	1	4	4	4	5	5	3	4	4	4	4	4	4	4	4	4	4	4	4	4	4	4	4	4	4	4	4	4	4	4	4	4	4.06667	4
2	2	2	5	1	1	3	2	1	3	3	2	1	3	3	3	2	2	2	2	3	3	3	2	1	1	1	1	3	2	2	2	3	2	1	3	2	1	2	2.46667	1.8
2	2	1	5	1	1	2	1	5	3	2	4	4	3	5	5	5	5	5	3	3	4	4	4	4	4	4	4	4	4	4	4	4	4	4	4	4	4	4	3.93333	4
2	2	1	5	1	1	4	1	3	3	3	4	4	4	4	4	4	4	4	4	4	4	4	4	4	4	4	4	4	4	4	4	4	4	4	4	4	4	3	3.86667	3.93333
2	2	3	5	1	2	4	1	6	2	2	4	4	4	4	4	4	4	4	4	4	4	4	4	4	4	4	4	4	4	4	4	4	4	4	4	4	4	4	3.73333	4
2	2	2	5	1	1	3	1	5	2	2	4	4	3	4	4	5	4	4	4	4	5	5	5	4	4	4	4	3	4	4	4	4	3	4	4	4	5	4	3.93333	3.93333
2	2	1	5	1	1	3	1	4	4	4	4	4	4	4	4	4	4	4	4	4	4	4	4	4	4	4	4	4	4	4	4	4	4	4	4	4	4	4	4	4
2	2	1	5	1	2	4	1	5	4	2	5	5	5	5	4	5	5	5	5	5	5	5	5	4	3	3	4	3	3	3	3	3	2	4	5	5	5	4	4.66667	3.6
2	2	3	5	1	2	4	1	4	1	1	5	5	5	5	5	5	5	5	5	5	5	5	1	5	5	5	5	5	5	5	5	5	5	5	5	5	5	5	4.2	5
2	2	2	5	1	1	1	1	4	4	3	4	5	5	5	5	5	5	4	4	5	4	4	5	5	5	4	4	5	3	4	4	5	4	5	5	4	4	4	4.46667	4.33333
2	2	2	5	1	2	4	1	6	3	2	4	4	3	5	5	5	5	5	5	5	5	5	4	5	4	3	4	4	4	5	4	4	3	4	5	4	5	3	4.33333	4.06667
2	4	1	5	1	2	4	1	6	2	1	4	4	4	4	4	4	4	4	3	4	4	4	3	4	3	4	4	4	3	3	2	4	2	4	4	4	5	4	3.53333	3.6
2	2	2	5	1	1	3	1	5	3	3	4	4	4	4	4	4	4	4	4	4	4	4	4	4	4	4	4	4	4	4	4	4	3	3	4	4	4	4	3.86667	3.86667
2	2	1	5	1	1	3	1	4	4	4	4	4	4	4	4	4	4	4	4	4	4	4	4	4	4	4	4	4	4	4	4	4	4	4	4	4	4	4	4	4
2	2	1	5	1	2	4	1	5	3	3	5	5	3	4	5	5	5	5	5	5	5	5	5	5	5	5	5	5	5	5	4	5	4	5	5	5	5	5	4.53333	4.86667
2	2	2	5	1	2	4	1	6	1	1	4	3	3	5	4	5	4	4	4	4	4	4	4	3	3	3	3	3	3	3	3	3	3	3	3	3	3	3	3.6	3
2	2	1	5	1	2	4	1	6	2	1	3	4	4	5	5	5	4	3	3	3	4	4	4	2	4	3	4	4	1	3	4	3	3	3	5	4	5	4	3.6	3.46667
2	2	3	5	1	2	4	1	5	1	1	5	3	3	5	3	3	3	3	3	3	3	3	3	4	5	5	5	4	4	3	3	3	3	3	3	3	3	3	3	3.6
2	2	2	5	1	1	5	1	5	1	2	4	4	4	5	1	5	5	5	5	3	5	5	4	4	5	5	5	3	2	3	2	2	2	5	5	5	4	5	3.86667	3.8
2	2	2	5	1	1	2	1	5	3	3	1	2	2	1	1	1	1	1	2	1	1	1	1	1	1	1	1	2	1	1	1	2	2	1	1	2	1	1	1.46667	1.26667
2	2	2	5	1	1	2	1	6	3	2	4	4	3	4	5	5	5	5	5	5	5	5	5	4	4	4	4	3	3	5	4	5	3	5	5	3	5	3	4.33333	4
2	2	2	5	1	1	1	1	1	4	5	5	5	5	4	5	5	5	5	5	4	5	5	5	5	5	5	4	5	5	5	5	5	4	5	5	5	5	5	4.8	4.86667
2	2	3	5	1	1	1	1	4	4	4	4	3	4	5	5	5	5	5	3	4	5	3	4	5	5	4	3	4	4	5	3	5	5	4	4	4	4	4	4.2	4.2
2	2	1	5	1	2	4	1	6	5	3	5	5	4	5	5	5	5	5	5	5	5	5	5	5	5	5	5	5	5	5	5	4	4	5	5	5	5	5	4.8	4.86667
2	2	3	5	1	2	4	1	6	3	3	4	4	4	4	4	4	3	4	5	5	5	5	4	3	3	3	4	4	3	4	4	4	3	4	4	3	4	4	4.06667	3.6
2	2	2	5	1	2	4	1	5	2	2	4	4	4	4	4	4	4	4	4	4	4	4	4	4	4	4	4	4	4	4	4	4	4	4	4	4	4	4	3.73333	4
2	2	2	5	1	2	4	1	6	4	4	5	4	3	3	3	4	5	4	3	3	5	5	4	4	5	4	5	5	4	4	4	4	4	5	3	4	5	5	3.93333	4.33333
2	2	2	5	1	1	3	1	5	3	2	4	5	4	4	5	4	4	4	4	5	4	3	3	3	2	2	3	4	2	4	4	4	2	4	5	4	5	4	3.86667	3.46667
2	2	2	5	1	1	3	1	5	2	1	4	4	3	4	4	4	4	4	3	4	4	4	3	3	4	4	3	3	3	4	4	3	3	4	3	5	5	3	3.46667	3.6
2	2	1	5	1	2	4	1	6	1	1	4	4	2	4	4	4	3	4	3	3	4	3	3	4	3	4	3	3	4	4	4	3	4	5	4	5	4	4	3.13333	3.86667
2	2	1	5	1	2	4	1	5	2	2	2	2	2	2	2	4	5	5	5	5	5	5	5	5	5	4	5	4	4	5	5	5	5	0	5	4	5	5	3.53333	4.4
2	2	3	5	1	2	4	1	5	2	2	4	4	2	5	4	4	4	4	4	4	4	4	4	4	4	4	4	4	3	4	3	4	2	4	4	4	4	4	3.66667	3.73333
2	2	1	5	1	2	4	1	6	1	1	1	1	1	1	1	1	1	1	1	1	1	1	1	4	4	4	4	4	4	4	4	5	4	4	5	4	4	5	1	4.2
2	2	3	5	1	2	4	1	4	1	1	4	4	4	5	5	5	5	5	4	5	5	5	3	4	4	4	4	4	4	4	4	4	3	4	4	4	4	4	4.06667	3.93333
2	2	3	5	1	1	2	1	5	3	2	4	4	4	5	5	5	4	4	4	4	5	5	4	3	4	4	3	3	3	4	4	4	3	4	3	4	3	4	4.13333	3.53333
2	2	3	5	1	1	3	1	6	2	1	5	5	4	4	5	5	5	5	5	5	5	5	4	4	4	4	4	3	3	4	4	3	3	4	4	5	5	5	4.33333	3.93333
2	4	2	4	2	1	1	5	4	5	5	5	5	5	5	5	5	5	5	5	5	5	5	5	5	5	5	5	5	3	5	5	5	5	5	5	5	5	5	5	4.86667
2	5	2	4	2	1	5	1	5	3	3	4	4	4	5	5	5	5	5	5	5	5	5	5	4	4	4	4	4	4	4	5	5	5	5	5	5	5	5	4.53333	4.53333
2	2	2	4	2	1	3	1	5	3	3	4	4	3	4	4	5	4	4	3	4	4	4	4	4	4	3	4	4	3	4	3	4	3	3	4	4	5	4	3.8	3.73333
2	2	2	4	2	1	3	1	5	2	2	4	4	2	4	5	5	4	3	4	4	4	4	4	5	4	4	4	4	4	4	4	4	4	5	5	5	5	5	3.66667	4.4
2	4	3	4	2	1	3	2	3	2	2	5	5	4	4	5	5	5	5	5	5	5	5	5	5	5	5	5	5	5	5	5	5	5	5	5	5	5	5	4.46667	5
2	4	2	4	2	1	3	1	6	3	3	4	4	4	4	4	3	3	4	4	4	4	4	4	4	4	4	4	4	4	3	3	3	4	4	3	3	4	4	3.73333	3.66667
2	4	2	4	2	1	3	1	6	2	1	4	3	3	5	4	4	4	4	4	4	4	4	4	3	3	4	4	3	3	4	3	3	2	2	3	3	3	3	3.6	3.06667
2	2	1	4	2	1	4	1	4	3	2	4	3	4	5	5	5	4	5	4	3	5	4	5	4	3	3	4	2	4	4	4	3	3	4	4	4	4	4	4.06667	3.6
2	2	3	4	2	2	4	1	5	3	3	4	4	3	5	4	4	4	5	3	4	4	4	5	4	4	4	4	4	3	4	4	4	3	4	5	4	4	4	3.93333	3.93333
2	2	3	4	2	2	4	1	6	2	4	4	4	4	5	4	5	5	5	5	5	5	5	5	5	5	5	5	4	5	5	5	5	4	4	4	4	4	4	4.46667	4.53333
2	2	4	4	2	1	2	1	5	1	1	3	3	3	3	3	3	3	3	5	5	5	5	5	5	5	5	5	5	5	5	5	5	5	5	5	5	5	5	3.4	5
2	3	3	4	2	2	4	1	6	2	2	3	3	3	4	4	4	4	4	2	3	4	4	4	4	4	3	3	3	3	4	3	3	3	3	4	4	4	3	3.33333	3.4
1	5	2	5	2	1	3	1	5	3	4	5	5	4	5	5	5	5	5	5	5	5	5	5	5	5	5	5	5	4	5	5	5	4	4	5	5	5	5	4.73333	4.8
1	4	2	5	2	1	3	1	5	2	2	3	3	3	4	4	4	4	5	4	0	5	4	3	4	4	4	4	3	3	4	4	3	3	4	4	4	4	4	3.33333	3.73333
1	3	3	5	2	1	3	2	1	4	4	4	5	4	4	5	3	4	4	5	4	4	4	5	4	4	5	5	4	4	4	4	4	4	4	5	4	5	4	4.2	4.26667
1	3	3	5	2	2	4	1	6	2	3	4	4	5	5	4	4	5	4	4	5	5	5	4	4	4	5	5	5	4	4	4	4	3	4	4	5	3	4	4.2	4.13333
1	5	2	5	2	1	3	1	6	3	2	5	5	5	5	4	5	5	5	5	5	5	5	5	4	2	5	5	5	4	5	4	5	5	5	5	5	5	5	4.6	4.6
1	4	2	5	2	1	5	1	6	5	3	5	4	5	5	5	5	5	5	5	5	5	5	5	5	5	5	5	5	5	5	5	5	5	5	5	5	5	5	4.8	5
1	4	2	5	2	1	3	1	2	3	2	4	4	4	5	5	5	5	5	4	5	5	5	4	4	4	4	4	4	3	3	2	2	4	3	3	5	5	5	4.33333	3.66667
1	5	2	5	2	1	3	1	5	3	4	4	4	4	4	4	4	4	4	4	4	5	4	4	4	4	4	4	3	4	4	3	4	3	3	4	4	4	4	4	3.73333
1	3	2	5	2	1	1	1	1	4	4	4	4	5	5	5	5	5	5	5	5	5	5	5	5	4	3	4	4	5	5	4	5	5	4	5	4	5	5	4.73333	4.46667
1	5	2	5	2	2	4	1	6	2	2	4	4	4	3	5	5	3	4	4	3	5	3	3	4	4	3	4	5	4	4	4	3	3	4	5	4	5	5	3.6	4.06667
2	3	2	5	2	1	3	1	4	3	3	4	4	4	4	4	4	4	5	5	5	5	5	4	4	4	3	3	3	3	4	4	4	3	4	4	4	4	4	4.2	3.66667
2	3	2	5	2	1	4	1	5	3	1	4	4	4	4	4	4	4	4	4	4	4	4	4	4	4	4	4	4	4	4	4	4	2	4	4	4	4	4	3.73333	3.86667
2	5	2	5	2	2	4	1	6	3	3	3	3	3	3	3	3	3	3	3	3	3	3	3	4	4	4	4	4	4	4	4	4	4	4	4	4	4	4	3	4
2	4	3	5	2	2	4	1	6	1	1	3	3	3	4	5	5	4	4	3	3	4	5	4	5	5	5	5	5	5	5	5	4	4	4	4	4	5	5	3.46667	4.66667
2	4	2	5	2	1	1	3	2	4	4	4	3	4	4	4	4	4	4	5	3	3	1	2	4	3	1	1	2	1	3	4	2	4	4	3	3	2	4	3.53333	2.73333
2	5	3	5	2	2	4	1	6	2	2	3	3	3	4	3	3	3	3	3	3	3	3	3	3	3	3	3	3	3	3	3	2	2	3	3	3	3	3	2.93333	2.86667
2	4	2	5	2	1	1	1	5	5	3	4	5	4	5	5	5	5	5	5	5	5	5	5	5	5	5	5	5	5	5	5	5	5	5	5	5	5	5	4.73333	5
2	4	1	5	2	1	3	1	5	3	2	5	5	3	4	5	5	5	5	5	5	5	5	5	5	4	4	4	4	4	5	4	4	3	4	5	4	5	4	4.46667	4.2
2	4	3	5	2	1	1	2	4	4	4	4	4	4	5	5	5	5	5	4	4	4	4	5	4	3	4	4	3	3	5	4	5	5	5	5	5	5	5	4.4	4.33333
2	3	1	5	2	1	3	1	5	3	3	4	4	4	5	5	5	5	5	4	5	5	5	5	4	5	4	4	4	4	5	4	4	4	4	4	4	4	4	4.46667	4.13333
2	4	2	5	2	1	3	1	5	4	3	4	4	3	5	5	5	4	4	3	3	4	5	5	3	3	4	3	4	4	4	4	4	4	3	4	5	5	5	4.06667	3.93333
2	3	2	5	2	2	4	1	5	2	2	4	3	4	4	4	4	3	3	3	4	4	4	4	3	3	3	3	3	3	3	2	2	3	2	4	4	4	4	3.46667	3.06667
2	2	4	4	3	2	4	1	6	3	4	4	4	3	4	5	4	4	4	5	4	4	4	4	4	4	4	4	4	4	4	4	3	3	4	4	4	5	4	4	3.93333
2	4	1	4	3	1	3	1	6	2	2	5	5	3	5	5	5	5	5	5	5	5	5	4	4	4	4	4	4	4	4	4	4	4	4	5	4	5	5	4.4	4.2
2	4	2	4	4	2	4	1	6	2	3	3	3	3	3	3	3	3	3	3	3	3	3	3	3	3	3	3	3	3	3	3	3	3	3	3	3	3	3	2.93333	3
2	4	1	5	4	2	4	1	6	3	3	2	3	3	2	2	2	2	2	2	2	2	2	2	3	3	3	3	3	3	2	3	3	3	3	3	3	2	2	2.26667	2.8
2	4	3	3	5	2	5	1	6	1	1	4	4	4	5	5	5	4	5	5	4	5	4	4	4	4	4	4	4	4	3	3	3	3	3	4	4	5	4	4	3.73333
2	4	2	3	5	2	4	1	6	3	3	3	3	3	3	3	3	3	3	3	3	3	3	3	3	4	4	4	4	4	4	4	4	4	4	4	4	4	4	3	3.93333
1	5	2	4	5	2	4	1	6	4	4	4	4	4	4	4	4	4	4	4	4	4	4	4	4	4	4	4	4	4	4	4	4	4	4	4	4	4	4	4	4
1	4	2	4	5	2	4	1	6	2	3	3	3	4	4	5	5	5	5	3	3	5	4	4	3	3	3	3	3	3	3	3	3	3	3	3	4	5	5	3.86667	3.33333
1	2	1	4	5	2	4	1	5	3	3	4	4	3	4	5	5	5	4	5	4	4	4	4	4	4	4	4	4	4	4	5	4	4	4	4	5	5	5	4.06667	4.26667
2	2	4	4	5	1	3	1	5	3	3	3	5	3	5	4	5	5	5	3	3	4	4	5	5	5	5	5	5	4	5	4	4	4	4	5	5	5	5	4	4.66667
2	3	2	4	5	1	3	1	5	3	3	4	4	4	5	5	5	5	5	5	5	5	5	4	4	4	4	4	4	5	5	4	4	3	3	4	5	5	4	4.46667	4.13333
2	2	1	4	5	1	3	1	5	2	1	4	4	4	5	3	5	5	5	5	5	5	5	4	5	5	5	5	5	4	5	5	4	2	5	5	5	5	5	4.13333	4.66667
2	4	2	4	5	2	4	1	6	1	3	3	3	3	4	4	5	4	4	4	4	4	4	4	4	4	4	4	4	3	4	3	3	3	3	3	3	3	4	3.6	3.46667
2	4	1	4	5	1	3	1	4	4	4	4	4	4	4	4	4	4	4	4	4	4	4	4	4	4	4	4	4	4	4	4	4	4	4	4	4	4	4	4	4
2	2	2	4	5	2	4	1	6	2	2	3	3	3	4	4	4	4	4	4	4	4	4	4	4	4	4	4	4	4	4	4	4	4	4	4	4	4	4	3.53333	4
2	2	3	4	5	2	4	1	6	1	1	3	4	3	3	5	5	4	4	3	4	5	5	4	4	4	4	5	3	3	2	3	3	2	5	5	4	5	4	3.6	3.73333
2	2	2	4	5	2	4	1	6	2	3	5	5	3	5	5	5	5	5	5	5	5	5	5	5	3	3	3	3	4	4	3	4	3	4	4	5	5	5	4.53333	3.86667
2	2	1	4	5	1	3	1	5	2	1	5	5	2	5	5	5	5	5	5	5	5	5	5	5	5	5	5	5	5	4	3	4	2	4	5	4	5	5	4.33333	4.4
1	2	1	5	5	2	4	1	6	3	3	4	4	4	4	4	4	4	4	4	4	4	4	4	4	4	4	4	4	4	4	4	4	4	4	4	4	4	4	3.86667	4
1	4	2	5	5	2	4	1	5	3	3	4	4	3	5	5	5	2	3	5	5	4	5	4	4	3	3	4	4	4	3	2	3	1	3	4	5	5	5	4	3.53333
2	3	2	5	5	1	3	1	4	3	3	4	4	4	4	4	4	4	4	3	4	4	4	4	4	5	4	4	3	4	4	4	4	4	4	4	4	4	4	3.8	4
2	2	1	5	5	1	3	2	1	4	3	4	4	4	4	5	5	4	5	3	4	4	4	4	4	4	3	4	4	4	4	4	4	4	4	4	4	4	4	4.06667	3.93333
1	4	2	3	7	2	3	1	5	3	3	4	4	3	3	3	3	3	3	3	4	3	3	4	3	5	4	4	4	2	4	4	3	2	4	3	3	5	5	3.26667	3.66667
1	4	2	4	7	1	3	1	5	2	2	5	5	4	5	5	5	5	5	5	5	5	5	3	4	5	5	5	5	5	5	4	3	2	3	5	5	4	5	4.4	4.33333
1	5	3	4	7	2	4	1	6	5	3	4	4	3	5	5	5	5	4	4	4	4	4	4	4	3	3	4	4	3	4	4	4	4	3	4	4	4	4	4.2	3.73333
2	4	2	4	7	2	4	1	5	3	3	3	3	3	3	3	3	3	3	3	3	3	3	3	3	3	3	3	3	3	3	3	3	3	3	3	3	3	3	3	3
2	6	1	4	7	2	4	1	6	3	2	3	4	4	4	4	4	4	4	4	4	4	4	4	5	4	5	4	4	4	5	4	4	4	4	4	4	4	5	3.73333	4.26667
2	2	3	4	7	2	4	1	5	3	2	3	3	4	5	3	4	3	4	3	3	3	3	4	4	4	4	4	4	3	4	4	4	3	4	4	4	4	4	3.33333	3.86667
2	4	2	4	7	2	4	1	5	2	4	5	5	4	5	5	5	5	5	5	5	5	5	5	5	5	5	5	5	5	5	5	5	4	4	5	5	5	5	4.66667	4.86667
2	4	2	5	7	1	3	5	6	4	3	5	5	4	3	5	5	4	5	5	5	5	5	4	4	4	4	4	4	3	4	4	4	5	5	5	4	5	5	4.46667	4.26667
2	2	3	5	7	1	3	1	1	3	3	3	3	3	3	3	3	3	3	3	3	3	3	3	3	3	3	3	3	3	3	3	3	3	3	3	3	3	3	3	3
2	4	2	3	8	1	2	1	3	4	3	4	4	4	5	5	4	4	4	4	3	4	3	3	4	4	4	4	3	4	4	4	4	3	4	3	4	5	4	3.86667	3.86667
2	5	2	3	8	1	3	1	6	3	4	4	4	4	4	4	4	4	4	4	4	4	4	4	4	4	4	4	4	4	4	4	4	4	4	4	4	4	4	3.93333	4
2	4	1	4	8	1	3	1	5	2	3	4	4	4	4	4	5	4	5	3	3	5	5	3	3	3	4	3	3	3	3	3	3	2	3	3	4	4	4	3.86667	3.2
2	4	2	4	8	1	3	1	5	3	3	3	3	3	4	4	4	3	4	4	3	4	3	3	3	3	3	3	3	3	3	3	3	3	3	3	3	3	3	3.4	3
2	4	2	5	8	1	1	4	4	5	5	5	5	4	4	5	5	5	5	5	4	5	5	5	5	4	4	4	4	3	4	5	5	2	3	5	5	5	5	4.8	4.2
2	4	2	5	8	2	4	5	6	3	3	4	4	4	4	4	4	4	4	4	4	4	4	4	4	4	4	4	4	4	4	4	4	4	4	4	4	4	4	3.86667	4
1	2	2	3	9	2	4	1	5	3	3	4	3	4	5	4	4	4	4	4	4	4	4	4	4	5	4	5	4	4	4	4	3	3	5	4	4	3	3	3.86667	3.93333
2	4	2	3	9	2	4	1	1	3	3	3	3	3	3	3	3	3	3	3	3	3	3	3	3	3	3	3	3	3	3	3	3	3	3	3	3	3	4	3	3.06667
1	2	2	4	9	2	4	1	5	2	3	3	3	4	3	4	3	4	3	4	3	4	3	4	4	4	3	4	4	3	4	4	4	4	4	4	4	4	4	3.33333	3.86667
1	4	2	4	9	2	4	1	5	3	3	4	3	4	5	3	3	3	4	4	3	4	2	3	3	4	4	4	3	4	3	3	3	3	4	3	4	4	4	3.4	3.53333
1	4	2	4	9	2	4	1	5	2	2	3	3	5	5	5	5	5	5	5	3	3	4	4	5	4	4	4	4	4	4	4	3	2	2	4	4	4	4	3.93333	3.73333
2	3	3	4	9	2	4	1	6	3	4	4	4	3	4	4	4	3	4	3	4	3	3	4	3	4	3	3	4	3	3	4	3	3	3	3	4	4	4	3.6	3.4
2	3	2	4	9	1	3	2	6	2	2	4	4	2	4	4	4	4	4	4	4	3	3	4	5	5	5	4	4	2	4	2	4	4	4	5	5	4	5	3.46667	4.13333
2	2	2	4	9	2	4	1	4	2	2	4	3	2	4	5	5	3	3	4	4	5	5	5	3	3	4	4	3	4	5	4	4	3	5	5	3	5	5	3.73333	4
2	2	3	4	9	2	4	1	5	3	3	4	4	4	5	5	4	4	4	4	4	4	4	4	4	4	4	4	4	4	3	4	3	4	4	4	4	4	4	4	3.86667
1	4	2	5	9	1	1	1	5	5	4	5	3	4	5	5	5	4	5	3	3	5	4	5	4	4	3	4	3	3	4	3	4	3	4	4	5	5	5	4.33333	3.86667
2	2	2	5	9	1	2	2	3	5	3	4	4	4	5	5	5	5	5	5	5	5	4	5	5	5	5	5	5	5	5	5	5	5	5	5	4	5	3	4.6	4.8
2	2	3	5	9	1	1	2	6	4	5	5	3	2	4	5	4	3	4	5	3	4	5	4	3	3	4	4	5	4	4	4	3	3	4	4	4	3	5	4	3.8
1	6	3	2	10	1	2	1	6	3	3	3	3	3	4	3	3	3	3	3	4	4	3	3	3	3	3	3	3	3	3	3	3	3	3	3	3	3	4	3.2	3.06667
1	5	3	3	10	1	3	2	3	3	3	4	4	4	5	5	5	4	5	5	4	5	5	5	5	4	5	5	5	4	5	5	5	4	4	4	4	4	5	4.4	4.53333
1	3	3	4	10	1	3	1	1	4	4	4	4	4	4	4	4	4	4	4	4	4	4	4	4	4	4	4	4	4	4	4	4	4	4	4	4	4	4	4	4
1	4	3	4	10	1	3	1	5	3	2	3	3	4	4	4	4	3	3	2	2	2	2	3	4	4	4	4	4	4	3	2	3	2	3	4	3	2	3	2.93333	3.26667
1	6	2	3	11	1	3	2	1	4	3	4	4	4	5	5	5	3	5	5	5	5	4	5	4	4	4	5	5	5	5	5	4	3	5	4	5	5	5	4.4	4.53333
1	5	2	4	11	2	4	1	6	2	3	4	4	4	5	5	5	5	5	5	5	5	5	5	4	4	4	4	4	4	4	4	4	3	4	4	4	4	4	4.46667	3.93333
2	5	2	5	11	1	3	1	6	2	2	5	4	4	5	5	5	5	5	4	5	5	5	5	4	4	5	4	4	4	5	4	4	4	4	5	5	4	5	4.4	4.33333
1	4	2	3	12	1	5	1	5	3	3	4	3	3	4	4	4	3	4	4	4	4	4	3	4	3	3	3	3	3	3	3	4	3	4	4	4	4	4	3.6	3.46667
1	5	2	3	12	1	2	1	6	5	4	4	4	4	4	4	4	4	4	5	4	5	4	4	4	4	4	4	4	4	5	4	5	4	4	4	4	4	4	4.2	4.13333
1	4	1	3	12	1	3	1	3	3	3	5	5	3	5	5	5	5	5	5	5	5	5	3	4	4	4	4	4	4	4	4	4	3	4	4	4	5	4	4.46667	4
1	3	2	3	12	2	4	1	6	1	1	3	3	4	5	5	5	3	3	3	3	4	4	3	3	2	2	2	4	3	3	4	4	3	2	4	3	4	4	3.33333	3.13333
1	4	2	3	12	2	4	1	6	3	3	3	3	3	3	4	4	4	4	4	4	4	4	4	4	4	4	4	4	4	4	4	3	3	3	3	4	4	4	3.6	3.73333
1	4	2	4	12	2	4	1	6	2	2	4	4	2	4	5	5	4	4	4	4	5	4	5	4	4	4	4	4	4	5	4	4	3	3	4	4	3	5	3.86667	3.93333
1	4	2	4	12	2	4	1	6	2	2	3	3	3	5	5	4	3	3	4	4	3	4	3	4	4	4	4	4	3	4	4	3	3	4	4	4	4	4	3.4	3.8
1	5	2	4	12	1	3	1	5	4	4	5	4	4	5	5	5	5	5	5	5	5	5	4	5	5	5	5	5	4	5	5	4	4	4	5	5	5	5	4.66667	4.73333
1	3	1	4	12	2	4	1	6	2	4	5	5	5	5	5	5	5	5	5	5	5	5	5	5	5	5	5	5	5	5	5	5	5	5	5	5	5	5	4.73333	5
2	3	2	4	12	2	4	1	1	2	3	4	2	3	2	2	3	4	4	4	4	4	4	4	4	5	5	5	4	4	4	4	5	5	4	3	4	5	5	3.26667	4.4
2	2	2	4	12	2	4	1	5	2	3	4	4	3	4	4	4	3	3	4	4	4	4	3	4	4	4	4	3	4	3	3	3	3	4	4	4	4	4	3.53333	3.66667
2	3	2	4	12	1	3	1	5	3	3	4	4	3	4	4	4	4	4	4	4	4	4	4	4	4	4	4	4	4	4	4	4	4	4	4	4	4	4	3.8	4
2	3	3	4	12	2	4	1	6	1	1	3	3	3	5	5	5	5	5	5	5	5	4	4	4	4	4	3	3	3	4	3	3	3	3	3	4	4	5	3.93333	3.53333
2	5	1	4	12	1	3	4	5	5	4	5	5	5	5	5	5	5	5	5	5	5	5	5	5	5	5	5	5	4	5	5	5	3	5	5	5	4	5	4.93333	4.73333
2	2	2	4	12	2	5	1	6	2	2	3	3	2	3	3	4	3	3	4	4	4	5	3	3	4	4	4	4	4	4	3	3	2	3	3	4	5	5	3.2	3.66667
2	4	2	4	12	2	4	1	6	3	3	4	4	3	4	4	4	4	4	4	4	4	4	4	4	4	4	4	4	4	4	4	4	4	4	4	4	4	4	3.8	4
2	4	2	4	12	1	3	1	6	3	4	4	4	4	4	4	4	4	4	4	4	4	4	4	4	4	4	4	4	4	4	4	4	4	4	4	4	4	4	3.93333	4
2	4	2	4	12	2	4	1	6	2	3	4	4	4	5	5	4	5	4	4	4	4	4	4	4	4	4	4	4	4	4	4	4	4	4	4	5	5	5	4	4.2
2	4	1	4	12	2	4	1	5	1	2	3	3	2	5	5	5	5	5	3	4	5	5	4	4	4	4	5	3	3	4	4	3	2	4	4	4	4	4	3.8	3.73333
2	2	3	4	12	2	2	1	5	3	3	4	4	3	4	4	4	4	5	3	4	4	4	4	4	4	4	4	4	4	4	4	4	3	4	5	4	5	5	3.8	4.13333
2	2	2	4	12	2	4	1	6	3	3	5	4	5	4	5	5	5	5	4	4	3	4	3	4	5	4	4	4	4	4	4	4	4	5	3	4	4	4	4.13333	4.06667
1	3	3	5	12	1	5	1	5	4	3	4	4	4	4	5	4	4	4	4	5	4	4	4	4	4	2	3	3	3	4	3	4	4	4	4	4	4	3	4.06667	3.53333
1	2	1	5	12	1	3	1	5	3	3	4	2	2	4	5	5	4	3	3	4	5	3	5	3	3	4	4	3	3	5	3	4	3	5	4	5	5	5	3.66667	3.93333
1	4	2	5	12	2	4	5	6	3	4	4	4	4	4	2	4	4	4	4	4	5	5	4	4	4	4	4	4	4	4	4	4	3	3	4	2	3	3	3.93333	3.6
1	4	1	5	12	2	4	1	6	2	2	2	2	3	2	2	2	2	2	3	3	3	3	3	3	3	3	2	2	3	2	3	3	3	2	2	2	2	2	2.4	2.46667
1	3	1	5	12	2	4	1	6	2	3	4	4	2	3	4	4	4	4	3	3	4	3	3	4	4	3	4	3	4	3	2	3	3	3	4	3	5	4	3.33333	3.46667
2	4	1	5	12	1	1	5	3	5	5	5	5	4	4	5	5	5	5	5	4	5	5	5	4	4	4	4	4	3	3	4	3	3	3	4	4	4	3	4.8	3.6
2	2	1	5	12	2	4	1	5	2	4	5	4	5	5	5	5	5	5	5	5	5	5	5	4	4	4	5	4	3	4	3	3	2	4	5	5	5	5	4.66667	4
2	2	2	5	12	2	4	1	6	2	2	5	5	5	2	5	5	4	5	5	5	5	5	5	4	4	3	3	3	4	4	2	4	2	5	5	5	5	5	4.33333	3.86667
2	2	1	5	12	2	4	1	6	1	3	3	3	3	4	4	4	4	4	3	4	4	4	3	2	2	3	4	3	3	3	3	3	4	4	4	4	4	4	3.4	3.33333
